# Supplementary material for: Update on Repetitive Transcranial Magnetic Stimulation in Post-Stroke Cognitive Rehabilitation: A Systematic Review of Randomized Clinical Trials
Source: Life (Basel). 2026 Apr 21;16(4):700. doi: 10.3390/life16040700 (PMC13117516; doi:10.3390/life16040700)
Supplement: Supplementary file 1 [file life-16-00700-s001.zip]

Archive with 1 entries (1 files):
- life-4238950-supplementary.pdf
